# Supplementary material for: Characteristics of mass-forming autoimmune pancreatitis commonly misdiagnosed as a malignant tumor
Source: Front Surg. 2023 Jan 25;10:1017621. doi: 10.3389/fsurg.2023.1017621 (PMC9905684; doi:10.3389/fsurg.2023.1017621)
Supplement: Supplementary file 1 [file Datasheet1.zip]

Archive with 3 entries (2 files):
- Raw data/
- Raw data/胰腺癌病例资料.xlsx
- Raw data/自身免疫性胰腺炎病例.xlsx
