# Supplementary material for: Characteristics of mass-forming autoimmune pancreatitis commonly misdiagnosed as a malignant tumor
Source: Front Surg. 2023 Jan 25;10:1017621. doi: 10.3389/fsurg.2023.1017621 (PMC9905684; doi:10.3389/fsurg.2023.1017621)
Supplement: Supplementary file 1 [file Datasheet1.zip › Raw data/胰腺癌病例资料.xlsx]

## Sheet: Sheet1
序号	性别	年龄	入院诊断	主要临床表现	IgG4测定	CA199测定	影像学检查	病理报告
1	男	53	胰尾部占位	无明显诱因下出现上腹胀，伴纳差，体重下降约3kg	0.68	10	CT提示胰尾部占位，考虑胰腺Ca可能	胰腺体尾部中分化导管腺癌，浸润胰腺组织伴萎缩
2	男	68	胆总管Ca？ 肝内外胆管扩张	上腹部不适伴眼黄、尿黄，伴厌油，体重无明显变化	0.421	103.1	CT胆总管下段管壁增厚，环形持续强化，考虑胆管癌，伴上方肝内外胆管扩张，MR提示胰管稍扩张，胆总管下段管壁增厚伴扩张，考虑占位	胰头部浸润性中分化腺癌伴导管腺体上皮内瘤变Ⅱ-Ⅲ级（PanIN2-3），可见神经侵犯，肿瘤大小约2.5cm×2cm×2cm，侵及胆总管壁全层。
3	男	63	胰腺体尾部占位 胃底体静脉曲张	恶心，反酸5年加重1周，伴明显纳差乏力，否认体重变化	0.613g/L	>1000.00U/ml	体尾部占位，侵犯脾动静脉伴胰源性门静脉高压，腹腔及腹膜后多发肿大淋巴结	（胰腺尾部穿刺组织）中分化腺癌。
4	男	64	十二指肠降部巨大溃疡伴狭窄 胰腺占位	上腹持续疼痛1月，加重2日，伴纳差消瘦3kg	0.551g/L	172.1	胆总管胰腺段增厚，增强后管壁强化，胃窦球部及胰头结构不清，胰腺周围及后腹膜多发肿大淋巴结，肠系膜静脉及门静脉起始部受累，MR提示胰腺头颈部占位，胆总管下段狭窄	（溃疡旁组织）粘膜内见异型细胞巢，呈浸润性生长，符合低分化癌伴坏死，结合免疫组化标记结果符合胰胆管来源。
5	女	66	胰头钩突部占位	眼黄尿黄1月余，无明显纳差	0.259	42.48	胰头占位，边界欠清，胰管扩张，门V主干受压，胆总管及肝内胆管扩张明显	（胰头部）中-低分化腺癌（胰胆管型）
6	男	59	胰头钩突部占位	上腹部疼痛不适伴眼黄尿黄	1.03	34.57	彩超提示胆总管末端低回声占位，壶腹部Ca可能，MR提示胆总管下段异常信号伴肝内外胆管扩张，钩突部受累可能。	胰头浸润性中 低分化腺癌。
7	女	53	胰头占位	上腹部不适，伴纳差，1月内体重下降约10斤	1.65	1253	彩超提示胰头部低回声混合占位，CT提示胰腺占位、伴血管侵犯及腹膜后转移可能	胰腺颈部浸润性中分化腺癌，胰胆管型，肿瘤大小4cm×3cm×2cm。侵及十二指肠层肌层，侵犯神经
8	男	62	胰头钩突占位伴肠系膜上静脉癌栓可能	腹痛，伴轻度纳差，2月体重下降10kg	0.85	889.10U/ml	CT胰头钩突部乏血供占位，侵犯十二指肠，伴腹膜、大网膜、肠系膜多发淋巴结肿大，考虑转移	超声引导下胰腺肿块穿刺术，术后病理结合免疫组化，提示符合胰腺导管腺癌，后至化疗科查CT提示转移，放弃治疗。
9	男	47	胰体尾部占位	上腹部不适，伴纳差，1月内体重下降约8斤	1.190g/L	1614.00U/ml	彩超体尾部见不均质低回声，包绕胃左动脉，肝多发低回声、网膜腹膜后低回声结节考虑转移，CT头颈部稍低密度，近端胰管扩张，胆总管胰腺段增厚，管腔狭窄，上方胆管扩张。胃周脾门多发扩张迂曲血管。	14年行胰管结石引流术+胰肠吻合术，胰腺癌伴肝转移（临床诊断）
10	男	65	胰头占位	眼黄尿黄	1.224	>1000.00	ERCP检查提示胆总管下段狭窄呈截断性改变，梗阻性黄疸	胰腺Ca、梗阻性黄疸
11	女	78	胰尾部占位	上腹部不适1月余，伴轻度纳差，体重无明显变化	0.577	>2021.00U/ml	胰腺尾部低密度影，累及肾上腺胃体及脾脏，肝脏腹腔多发转移瘤	胰腺癌伴广泛转移
12	男	64	胰头占位	发现尿黄8天，伴全身皮肤黄染7天，食欲一般，伴体重稍下降	1.31	289.40U/ml	胆总管胰腺段增厚，增强后管壁强化，伴胆总管下段狭窄	病理:胰头浸润性中-低分化腺癌
13	男	67	胰头占位	上腹痛腹胀20天，伴眼黄尿黄10余天，伴纳差，1月内体重下降4kg	2.09	1362	CT提示胰头不规则占位，增强强化程度低于正常胰腺实质，体尾部萎缩，胰管扩张明显，胆总管胰腺段变窄	1.胰头部浸润性低分化腺癌。肿瘤大小4cm×3cm×3cm。镜下：癌细胞呈小腺管状散在浸润，侵及胰腺小叶组织内。
14	女	66	胰尾部占位	纳差消瘦伴腹泻8月，1年内体重下降20kg	0.397	431.53U/ml	CT胰尾部缩小，增强后轻度强化，腹腔腹膜后多发淋巴结转移	胰腺癌伴腹腔及腹膜后转移 胰腺外分泌功能不全
15	男	65	胰腺占位，糖尿病 8年	自感体重下降3月4kg，无明显纳差	0.402g/L	57.98KU/L	CT提示胰体不规则占位	胰体尾浸润性中分化腺癌伴导管腺体上皮内瘤变Ⅱ-Ⅲ级（PanIN2-3）
16	男	61	胰头占位	上腹部隐痛伴皮肤、巩膜黄染10天余，否认明显消瘦纳差	0.447	458.30U/ml	MR增强提示胰头占位，胆总管下段狭窄、上段扩张，CT提示胰头增强后轻度强化，体尾部萎缩，胰管扩张，肝内外胆管稍扩张，肝多发低密度影，转移灶不除外	胰腺癌 肝转移瘤 梗阻性黄疸保守治疗
17	男	56	胰体尾部占位	上腹不适半年，发现胰腺占位3日，否认明显纳差消瘦	0.337g/L	350.00U/ml	CT提示胰腺体颈部囊实性占位，增强实性部分呈渐进性强化，囊性无强化，远端胰管扩张。	术中提示囊实性肿物，累及脾血管及肠系膜上静脉，病理胰腺中-低分化导管腺癌，胰胆管型（含粘液腺上皮分化成分），肿瘤大小约7cm×3cm×3cm。胰周旁淋巴结2枚未见癌转移。
18	女	52	胰体部占位	"反复上腹痛伴腰背部疼痛2月余，否认明显纳差消瘦	0.295g/L	75.27U/ml	CT提示低密度影，增强动脉期未见强化，静脉期轻度不均匀强化。MR提示体部胰管稍扩张，胆总管末端稍狭窄伴扩张	胰体部质硬肿块，与四周粘连。结肠网膜淋巴结病理结果示：转移性腺癌
19	男	76	胰头占位	上腹部饱胀不适1月，眼黄尿黄10天，伴纳差、体重下降3kg	0.432	2515	CT提示胰头低密度影，增强后各期强化低于正常胰腺实质，呈渐进性强化，胆总管下段压迫狭窄，上方扩张。	胰头癌系T3N1M0期,胰头部浸润性低分化腺癌，肿瘤大小5cm×3.5cm×2.5cm，神经侵犯（+）
20	男	69	胰腺体尾部占位 糖尿病	腹胀呕吐，伴明显纳差，体重减少约2kg	0.065	119.70U/ml	胰腺尾部低密度影，轻度不均匀强化，边界尚清	胰尾部切除术后病理检查,1、（胰腺体尾）低分化癌，倾向腺鳞癌（导管腺癌亚型）
21	女	62	胰腺颈体部占位	上腹部胀痛伴腰痛不适，伴纳差，体重20日内下降约2.5kg	3.05	27.11	CT胰体尾部等低密度占位，不均匀低密度强化，坏死灶未见强化，与脾血管及脾门分界不清，腹膜多发肿大淋巴结。	1.（胰腺活检）纤维间质内见异型细胞巣呈乳头状、腺管状浸润性生长，细胞核分化像易见伴有坏死，结合HE形态及免疫组化，符合低分化腺癌，胰胆管源性，
22	女	66	胰头部占位	剑突下疼痛不适两月余，伴纳差，否认明显体重下降	1.63	265.10U/ml	PET-CT胰头壶腹部团块代谢异常增高，累及十二指肠降部，腹盆腔积液，彩超提示胰头部低回声伴胆道及胰管扩张，体尾部萎缩，肝门及腹膜后肿大淋巴结	胰腺癌伴十二指肠降部侵犯及淋巴结转移 未行手术治疗
23	男	61	胰腺占位	腹痛，否认明显纳差消瘦	0.420g/L	311.50U/ml	CT提示胰腺体部低密度，动脉期未见强化，门脉期及延迟期渐进性强化，坏死灶未见强化，包绕腹腔干及脾血管。腹腔多发肿大淋巴结影。	术中胰腺体尾部肿瘤，侵犯胃部及小肠（胰腺肿块活检）低分化癌，倾向腺癌。建议免疫组化标记进一步检查！
24	男	57	胰腺体部占位	剑突下及腰背部疼痛不适二月余，伴纳差，体重稍下降	0.778	267.80U/ml	胰腺体部略低密度影，增强后轻-中度强化，仍呈低密度改变，伴肝总动脉脾动脉受累，胃周及肝门多发迂曲血管。	手术探查，肝周淋巴结及尾状叶见转移灶，侵犯腹腔干。胰腺癌，肝转移，肝脏转移性低分化腺癌
25	男	57	胰头癌	眼黄、尿黄20天，无明显纳差，体重下降约3kg	0.709	24.41	CT胰头部占位，增强后轻度强化，低于正常胰腺实质，胰管扩张胆总管受压迫，上方胆总管及肝内胆管扩张。	术中提示胰腺钩突部占位，病理诊断：1、胰头部浸润性低分化腺鳞癌，部分伴鳞状上皮分化。
26	男	64	胰体尾部占位	进食后上腹不适一月余，否认明显纳差消瘦	2.38	430U/ml	胰体部不规则低密度灶，增强后轻-中度不均匀强化，囊腺癌可能，包绕脾血管伴腹腔肿大淋巴结	胰体尾中-低分化导管腺癌，
27	女	60	胰头占位，糖尿病10年余	上腹部饱胀不适1月余，否认明显纳差消瘦	0.243g/L	624.80U/ml	MR增强提示壶腹部占位，胆总管下段狭窄、上段扩张，CT提示胰腺钩突部占位。增强后不均匀轻度强化，肝内外胆管稍扩张，	胰腺浸润性腺癌，考虑为导管腺癌，中-低分化，累及小肠浆膜、肌层至粘膜下,切缘未见癌累及，胰周脂肪组织淋巴结5枚未见癌转移。
28	女	63	胰头占位	眼黄、尿黄半月余，伴轻度纳差、体重下降2kg	1.14	258.92KU/L	B超提示壶腹部实性包块伴胆系胰管扩张，MR提示低位胆道梗阻，胰管扩张，胰头占位可能。	胰头部中分化腺癌，胰胆管型（肿块大小2.5cm×2cm），侵及胰头部胰腺组织及十二指肠壁固有肌层
29	女	54	胰体部占位	左上腹疼痛两月，加重伴左侧腰背部疼痛半月余，否认明显纳差消瘦	0.524	52.35U/ml	CT及MR胰体部低密度灶，强后周围轻度强化，程度低于正常胰腺实质，远端胰管扩张	胰体尾+脾脏切除病变：胰体尾浸润性低-中分化腺癌。
30	男	57	胰头占位 糖尿病	上腹部不适10余天，伴纳差，体重下降约10kg	0.239g/L	169.00U/ml	CT提示胰头部低密度，动脉期未见强化，低于正常胰腺实质强化，门脉期及延迟期渐进性强化，胆总管下段管壁增厚，增强后强化，胆总管及胰管扩张与肠系膜上静脉分界欠清。自身免疫性胰腺炎伴胰担管扩张可能	彩超引导胰腺穿刺术未见明显异型细胞，胰十二指肠术后病理1、胰十二指肠中分化腺癌，大小约 1cm×1cm伴神经侵犯。胃、肠、胆总管切缘未见癌累及。
总结	男性66.7%，女性32.3%		部分合并糖尿病	纳差者66.7%，消瘦者50%			CT特点：低密度灶，增强扫描动脉期不强化-轻度强化，强化程度低于正常胰腺实质，门脉期、延迟期呈渐进性强化。
