# Supplementary material for: Characteristics of mass-forming autoimmune pancreatitis commonly misdiagnosed as a malignant tumor
Source: Front Surg. 2023 Jan 25;10:1017621. doi: 10.3389/fsurg.2023.1017621 (PMC9905684; doi:10.3389/fsurg.2023.1017621)
Supplement: Supplementary file 1 [file Datasheet1.zip › Raw data/自身免疫性胰腺炎病例.xlsx]

## Sheet: Sheet1
序号	性别	年龄	诊断	其他受累器官	首发症状	IgG4（治疗前）	IgG4（治疗后）	CA199	胆红素	实验室检查	影像学检查	病理	治疗情况	随访及现行治疗方案
1	男	60	AIP弥漫型，慢阻肺	肝肾多发囊肿，慢阻肺及肺炎	腹痛、腹胀，无明显消瘦、纳差，	28	10.8	治疗前大于3870，1月后71，2月后基本正常	198，最高达329，DB为主，治疗1周后逐渐下降181,140，40日后降至27基本正常	CRP由正常升高到异常；ESR一直升高；肝功能异常（胆汁郁积表现）；CA199升高；IgG4异常升高	腹部增强CT、MRCP：胰腺增大增粗，胆总管下段狭窄，伴肝内外胆管扩张，局部胰管狭窄。EUS提示胰腺增大伴回声减低，胆管扩张伴管壁增厚，部分呈双层改变，胰头体部管扩张	可见导管组织，少数淋巴细胞、浆细胞浸润，免疫组化IgG4阴性	EUS+FNA，保肝治疗，诊断为IgG4相关性疾病，给予强的松治疗，50mg/日，后予以甲强龙40mg/日冲击治疗1周，后口服逐渐减量	目前一般情况可，CA199正常、肝功能正常范围，因合并慢阻肺及IgG4升高达28于2月前加用免疫抑制剂，现强的松10mg+硫唑嘌呤50mg/日，加用VitD钙剂及PPI
2	男	66	AIP弥漫型	肾积水	上腹部胀伴纳差，无明显消瘦	23	12.5	治疗前396，治疗后59	174.3，最高达272，治疗后降至143，逐渐恢复至正常	肝功能损害（感染科转入），TB:89.2入院后复查174.3；IgG4:23	腹部增强CT、MRCP，胰腺增大增粗，胆总管下段狭窄，伴肝内外胆管扩张，局部胰管狭窄。EUS提示胰腺增大伴回声减低，胆管扩张伴管壁增厚，部分呈双层改变，胰头体部管变细	FNA穿刺：粘液及纤维素样渗出物可见少量纤维组织，纤维组织内可见少数腺管样结构，倾向炎症病变，免疫组化IgG4阴性	CT查胰腺及胆总管段改变；强的松治疗后好转。	一般情况可，因黄疸反复波动加免疫抑制剂，现强的松20mg+硫唑嘌呤50mg，现肝功能正常
3	男	69	AIP，14年首次就诊弥漫型，17年局灶型胰头颈	腹盆腔积液，肝门部腹膜后、浅表淋巴结偏大。DM史2年	14年眼黄尿黄伴瘙痒，无消瘦、纳差，17年腹胀腹腔积液（腹水待查）	5.67	2.1	37 正常	14年就诊167，治疗1周后降低68	总胆167,1周后97.7；胆汁郁积症；IgG4升高；补体降低	14年彩超：胆总管下段低回声，占位可能，CT提示下段管壁增厚，胆管Ca可能；EUS提示形态饱满，头颈部回声减低，胰管无明显扩张。	胰腺穿刺提示炎细胞浸润，脱落细胞见个别重度核异质细胞	合并乳糜性腹水，长期饮酒史，CT胰颈占位，胰腺癌可能，建议行超声胃镜下进一步检查拒绝，行腹胀对症治疗后要求出院。14年前术中胰腺肿大，行探查术后，诊断为CP，行胆肠吻合术。术后未服药物治疗。	口服激素30mg治疗，一般情况可，后随访腹水消失
4	男	72	AIP局限性	腹膜后淋巴结可能	反复发作上腹部疼痛7月余加重伴黄疸半月	6.92	3.12	1237，治疗后降至16	最高161，行ERBD支架植入治疗后降至51	TB升高；CA199异常升高（1237）；IgG4：6.920；	17.5外院查CT MR考虑胰头癌伴胰管及肝内外胆管扩张，17.7.查彩超提示胰头低回声占位，考虑Ca，腹膜后淋巴结肿大	EUS提示胰头见3cm大小低回声占位，FNA镜检：多为变性坏死组织，内见少数几个细胞，胰腺针口和涂片未见恶性细胞，见少数淋巴细胞，中性粒细胞，	曾于17.5.外科行ERCP+ERBD，术后腹痛改善，体重增加5kg;2月后拟入院明确，考虑AIP，行激素治疗40mg/日	现一般情况可，未服用药物
5	男	78	AIP弥漫性	肝肾多发囊肿，纵膈锁骨淋巴结肿大	间断右上腹痛2月余，加重三天	9.02	2.59	入院正常，半年后3844	30，半年后涨至49，ANA阳性，1:100	肝功能损害转氨酶及ALP GGT高；IgG4:9.020;CRP渐进升高至38mg/L，后血糖逐渐升高，空腹达16.3	B超及MR提示：胰腺弥漫性病变伴胆道扩张，胰腺病变性质未明，待增强CT检查：考虑AIP；	EUS提示体积增大，内部不均匀低回声，外膜高回声，胰管未见扩张，FNA病理：查见个别核异质细胞	并于出院前3天FNA穿刺病理：查见个别核异质细胞；抗感染，保肝，强的松治疗后好转出院，半年后上腹痛及腰疼，查CT考虑肺癌伴肝转移
6	男	43	AIP局限性	腹膜后肠系膜多发肿大淋巴结	上腹部反复发作性疼痛伴眼黄尿黄一年余，否认消瘦纳差	3.07	反复间断升高，高时达4.5	5	29，间断发作高时145	IgG4:3.070，后血糖升高诊断DM	彩超及MR胰腺肿大回声不均匀减低，胆管及胰管轻度扩张		考虑AIP；长期保肝治疗，因合并基础疾病会诊后未实行激素治疗而采用塞来昔布抗炎保守治疗，后因梗阻性黄疸行内支架置入引流术，伴区域性门脉高压侧支循环形成。	号码：15256249181
7	男	75	AIP局灶型	未发现	眼黄尿黄伴皮肤瘙痒2周	9.4	3.8	22	72，护肝治疗降至32，激素治疗后降至26.6、17.5	入院时IgG4水平为7.470期间复查两次分别为9.440，8.590；行激素治疗后为8.550	外院彩超提示胆总管下段实性占位，我院门诊CT及MR提示胰头钩突饱满伴胰管扩张，胆囊结石胆囊炎	EUS提示胰头部肿大，低回声，钩突部探查及稍低回声边界不清，FNA穿刺活检：粘膜慢性炎，胰腺穿刺物：未见明显异型细胞，少数腺上皮细胞；	给予激素强的松30mg/日治疗
8	男	73	AIP局灶型	未发现	间歇性上腹部疼痛不适半月余，否认纳差消瘦	41.8		6	6	IgG4:41.800;复查为：41.000	MR及CT提示胆总管下段狭窄、上端及肝内胆管扩张，胰头增大、胰管节段性扩张，胰头Ca待排，彩超提示壶腹部低回声占位伴胆管扩张	无	激素强的松30mg/日治疗，AIP可能	号码：18109691688
9	男	74	AIP局灶型	腹膜后淋巴结	皮肤粘膜黄染	8.93		33	237	IgG4:8.930 梗阻性黄疸表现：ALP:517,TB:237.5	MR提示低位胆道梗阻、胰头占位 Ca可能，CT胰头钩突炎性病变与胆总管病变可能，彩超胰头占位可能，伴胰胆管扩张	无	慢性自身免疫性胰腺炎；激素治疗	号码：15067766244
10	男	61	AIP弥漫型	腹腔多发淋巴结	上腹部不适，伴有呕吐，后出现皮肤巩膜黄染，呈进行性加重	10	高时达19.6，1年后逐渐降至1.9	5.4	33.5，治疗后降至正常8.5	IgG4:10.000并逐渐升高，ALP:353,GGT:264,TB:17.4,DB:16.7	外院CT胰腺体积增大，腹腔多发淋巴结，MR提示胆总管下段狭窄，肝内外胆管扩张。	无	AIP可能，因有消化性溃疡，因此未行激素治疗，常规保肝，护胃，症状好转出院，后门诊口服强的松20mg/日治疗	号码：15385557556
11	男	77	AIP局灶型	无	上腹部饱胀不适，后恶心呕吐，无明显消瘦纳差	5.04	1.87	术前127.1，术后28	21	IgG4:5.040,入院后第四天复查为2.080，术后为1.870；CA199:127.10,入院后第四天为132.30，术后复查为28.04	彩超ct提示胰体尾部增大，回声欠均匀，胰管稍扩张，占位待排；MR提示胰腺体部异常信号	胰体尾部+脾切除术，手术IgG4相关性自身免疫性胰腺炎	术后免疫组化：IgG+,IgG4+,IgG4/IgG+约40/100，给予激素治疗
12	男	53	AIP局灶型	无	右上腹部疼痛不适，伴有腰背部放射疼，眼黄尿黄，伴纳差体重下降5kg	3.45	3.38	15	203，治疗后降至147，1月后降至正常19	IgG4:3.450;ALP:621,TB:203,激素治疗后：ALP:511,TB:147,未复查IgG4	CT提示胆总管下段管壁增厚，伴低位胆道梗阻。彩超MR提示胰头肿大，回声不均，胰管未见扩张	无	入院前1月有胰腺炎发作史，现为自身免疫性胰腺炎，梗阻性黄疸可能，激素治疗，保肝处理。	号码：18005582180
13	女	61	AIP局灶型	无	皮肤瘙痒伴眼黄尿黄3年，无纳差，5月内体重下降5Kg	3.8		23	49，后降至正常		我院2012.09上腹部CT：低位胆道梗阻，PET:胰头部恶性病变可能，2012.10行ERCP+ENBD，胆总管下段狭窄伴胆道扩张，造影提示胆总管环状狭窄，10月至中山医院超声穿刺，胰腺总体回声均匀，胰头部提示略低回声，	FNA病理提示散在中性粒细胞。	激素强的松治疗，逐渐减量至5mg/日，3年后再次发作后入院，甲强龙40mg/日治疗	13955124417
14	男	78	AIP局灶型,2-DM，HBP	后腹膜占位，糖尿病	消瘦1年，9个月下降约5kg，否认纳差	13.6		7.5	10.1		彩超提示后腹膜低回声包块，ct提示胰头肿大、脾动脉迂曲，腹腔多发迂曲静脉	无	拒绝MR检查，控制血糖处理	13637060838
15	男	39	AIP弥漫型		眼黄尿黄1月，否认纳差消瘦	21		1.2	162，未激素治疗后降至45.1		MRCP+增强MR示胰腺弥漫性增粗，胆总管及肝内胆管扩张，胰腺尾部见团块状信号，考虑假性囊肿。脾门区及胃大弯旁见多发迂曲小血管影，脾静脉纤细。	无	护肝治疗5日，黄疸明显消退至45（总胆，直胆36.8）	15555889127
16	男	31	AIP局灶型		腹痛伴眼黄尿黄10日，否认消瘦纳差	正常	正常	40.8，后降至9.1	200，后降至136、82、65	转氨酶及ALP GGT也升高。	17.10.增强CT示胰腺体积饱满、腊肠样改变，肝内外胆管明显扩张，扩张胆总管于胰头部截止，MR胆总管末端狭窄伴胆道梗阻，彩超胰腺增大，胰头部明显，回声欠均匀	无	予以保肝治疗，未使用激素	15178128034
17	女	67	AIP弥漫型	SLE干燥综合征 溶血性贫血 肺动脉高压	胸闷腹痛10日，口干头晕1年余否认纳差消瘦	正常	0.33	32	9.3		15.5.12彩超示胰腺增大、回声不均，增强CT体积弥漫性增大，轮廓稍变钝，肝内胆管轻度扩张	无	激素冲击治疗，后自动出院	13966724899
18	男	53	AIP局灶型	血糖升高	左上腹痛1月，否认纳差消瘦	4.18	正常	31	15	ESR CRP正常	18.11.12 CT：胰腺体尾部低密度及轻度强化，EUS：体尾部体积稍大，局灶回声偏低，回声均匀，胰管无扩张。	FNA提示纤维组织增生伴玻璃样变性，多量淋巴细胞、浆细胞浸润，局灶坏死，免疫标记：IgG4阳性约30个/HPF	腹痛自行缓解，未予以激素口服治疗
19	男	49	CP，AIP局灶型伴UC	结肠炎	上腹痛3年余，加重1月，否认明显纳差、消瘦	正常	正常	入院79.1，后复查正常。	236，后逐渐降至59		CT提示胰头肿瘤性病变伴低位胆道梗阻，胆总管及肝内胆管扩张，MR提示胰头形态饱满，考虑肿块型或自身免疫性胰腺炎可能，胆总管下端受压变窄	超声引导下胰头穿刺术，增生纤维组织，间质内大量淋巴细胞浸润。	19.8.21行ERCP+ENBD，8.30转至消化科治疗UC，口服美沙拉嗪，未使用激素	15019827710
20	男	54	AIP，局灶型		上腹痛2月，眼黄尿黄6周，否认明显纳差消瘦	8.8g/L		370.3	132，治疗后降至57		19.11.29彩超考虑壶腹部占位Ca可能，胆道扩张，胆囊肿大，胰腺及周围淋巴结肿大		合并糖尿病，胰岛素注射治疗，琥珀氢考120mg/日治疗5日，改为强的松30mg
21	男	75	AIP，弥漫型		眼黄尿黄20天余，伴纳差，体重无明显变化	10		21	220		腹部增强CT、MRCP：胰腺增大增粗，胆总管胰腺段管腔狭窄、管壁增厚，钩突部局限隆起，伴肝内外胆管扩张，局部胰管狭窄。EUS提示胰腺增大伴回声减低，胆管扩张伴管壁增厚，部分呈双层改变，胰头体部管扩张	超声引导下胰头穿刺术，增生纤维组织，间质内大量淋巴细胞浸润。	口服强的松30mg/日	15527967161
22	男	52	AIP，局灶型胰头		皮肤黄染伴乏力1月余，体重下降约10kg，无明显纳差	28.7	9.95	92.8	604.9，治疗后将至431.2	ALP最高365，GGT未有升高，Alb最低26.9g/L	MRCP考虑胰头占位伴肝门部转移，CT考虑自身免疫性胰腺炎版胆总管狭窄、管壁增厚，EUS提示胰头体积增大，主胰管变细，胆总管扩张，管壁增厚，未及明显异常占位	未见明显异型细胞	给予甲强龙40mg/日冲击治疗5日，无明显缓解，后改为强的松60mg/日口服，予以ERCP下胆总管内支架引流术，效果欠佳，胆红素仍升高
总结	性别比：男性90%		局灶型：68%（15/22），弥漫型：32%	合并其他脏器病变6例，腹腔腹膜后淋巴结多见	伴纳差、食欲减退13.6%，消瘦18.1%						特点：胰头部及弥漫型炎多伴有胆总管下段狭窄、其上段肝内外胆管扩张，多合并胆管壁增厚、部分EUS显示为典型双边征，考虑合并自身免疫性胆管炎；其中局灶型考虑诊断为Ca的占比47%（7/15），易误诊为恶性病变，尤其是胰头部病变为主，而弥漫型AIP有经验医师可依靠影像学诊断，基本不会误诊	穿刺主要为超声内镜、彩超引导获得，病理诊断阳性率低，与穿刺标本组织质量、病理科水平、病理医师对该病认识等因素相关	大部分给予激素治疗，部分激素治疗好转有效（12/13），部分未特殊治疗自行好转；部分行放置内支架引流（4），效果欠佳；部分诊断不明给予手术探查（2例），手术病理诊断明确。
